# Supplementary material for: In Vivo Anatomical Research by 3D CT Reconstruction Determines Minimum Acromiohumeral, Coracohumeral, and Glenohumeral Distances in the Human Shoulder: Evaluation of Age and Sex Association in a Sample of the Chinese Population
Source: J Pers Med. 2022 Nov 1;12(11):1804. doi: 10.3390/jpm12111804 (PMC9694460; doi:10.3390/jpm12111804)
Supplement: Supplementary file 1 [file jpm-12-01804-s001.zip]

Archive with 1 entries (1 files):
- jpm-1932019-supplementary.pdf
